# Supplementary material for: Genome Analysis of a Historical Shigella dysenteriae Serotype 1 Strain Carrying a Conserved Stx Prophage Region
Source: Front Microbiol. 2021 Jan 8;11:614793. doi: 10.3389/fmicb.2020.614793 (PMC7819885; doi:10.3389/fmicb.2020.614793)
Supplement: Supplementary file 3 [file Data_Sheet_3.xlsx]

## Sheet: Tabelle1
Supplementary Table 3. Recombination-diminished SNP counts of complete and PacBio-sequenced Shigella dysenteriae type 1 genomes
	HNCMB20080	Sd197_1	40-81	80-547	Sd197_2	NCTC 9718	CDC 87-3330	53-3937	07-3308	CDC ZB4	69-3818	CDC 69-3818	08-3380	99-9324	BU53M1	M116	CAR10	1617	ATCC 13313	17/89	M115
HNCMB20080		242	269	269	275	280	282	286	287	292	313	315	325	328	331	340	383	399	401	547	981
Sd197_1	242		313	313	51	276	326	212	213	336	309	311	369	373	375	328	387	395	389	535	969
40-81	269	313		66	342	347	67	357	354	41	384	382	74	248	206	407	450	468	468	616	1048
80-547	269	313	66		342	347	79	357	354	89	384	382	122	248	206	407	448	468	468	616	1048
Sd197_2	275	51	342	342		299	355	253	250	365	316	314	398	402	408	357	416	402	418	566	998
NCTC 9718	280	276	347	347	299		360	320	317	370	245	243	403	407	413	370	421	329	431	579	1011
CDC 87-3330	282	326	67	79	355	360		370	367	90	397	395	123	261	221	420	463	481	481	629	1061
53-3937	286	212	357	357	253	320	370		3	380	353	355	413	415	419	372	431	439	433	579	1013
07-3308	287	213	354	354	250	317	367	3		377	354	352	410	412	420	369	428	438	430	578	1010
CDC ZB4	292	336	41	89	365	370	90	380	377		407	405	37	271	229	430	473	491	491	639	1071
69-3818	313	309	384	384	316	245	397	353	354	407		6	440	444	446	406	458	210	467	613	1047
CDC 69-3818	315	311	382	382	314	243	395	355	352	405	6		438	442	448	404	456	212	465	613	1045
08-3380	325	369	74	122	398	403	123	413	410	37	440	438		304	262	463	506	524	524	672	1104
99-9324	328	373	248	248	402	407	261	415	412	271	444	442	304		314	467	508	528	528	676	1108
BU53M1	331	375	206	206	408	413	221	419	420	229	446	448	262	314		473	514	532	534	680	1114
M116	340	328	407	407	357	370	420	372	369	430	406	404	463	467	473		481	490	227	375	949
CAR10	383	387	450	448	416	421	463	431	428	473	458	456	506	508	514	481		542	542	690	1120
1617	399	395	468	468	402	329	481	439	438	491	210	212	524	528	532	490	542		551	697	1131
ATCC 13313	401	389	468	468	418	431	481	433	430	491	467	465	524	528	534	227	542	551		228	1010
17/89	547	535	616	616	566	579	629	579	578	639	613	613	672	676	680	375	690	697	228		1158
M115	981	969	1048	1048	998	1011	1061	1013	1010	1071	1047	1045	1104	1108	1114	949	1120	1131	1010	1158
