# Supplementary material for: Genome Analysis of a Historical Shigella dysenteriae Serotype 1 Strain Carrying a Conserved Stx Prophage Region
Source: Front Microbiol. 2021 Jan 8;11:614793. doi: 10.3389/fmicb.2020.614793 (PMC7819885; doi:10.3389/fmicb.2020.614793)
Supplement: Supplementary file 4 [file Data_Sheet_4.xlsx]

## Sheet: Munka1
Supplementary Table 4. List of prophages and prophage-like regions in the genome of HNCMB 20080 found by PHASTER.
Phage region no.	State according to PHASTER	GC%	Original position by PHASTER		Original size by PHASTER (nt)	Corrected position		Corrected size (nt)	Phage type or other characteristic*	Notable feature	Presence in complete SD1 genomes in GenBank**
			Start	Stop		Start	Stop
1	questionable	51.82	637861	653819	15959	-	-	-	low coverage with enterobacterial phage sequences	InsB, IS600, zinc transporter gene	all
2	questionable	49.55	841049	854143	13095	-	-	-	low coverage with enterobacterial phage sequences	multiple transposases, CTP synthase	all
3	incomplete	52.14	948547	957814	9268	-	-	-	low coverage with enterobacterial phage sequences	glycine/betaine/proline ABC transport protein	all
4	intact	52.09	962427	979968	17542	-	-	-	low coverage with enterobacterial phage sequences	InsG, InsN, housekeeping genes	all
5	incomplete	50.44	992327	999987	7661	-	1000374	8048	low coverage with enterobacterial phage sequences		all
6	questionable	50.58	1034160	1041816	7657	-	-	-	16% coverage with lambdoid phage	IS600	missing from 1617
7	incomplete	48.58	1045134	1053657	8524	-	-	-	15% coverage with P1 phage	InsB, transposase	missing from 1617
8	incomplete	51.73	1494082	1508664	14583	-	-	-	low coverage with enterobacterial phage sequences	IS600, transposase, insB	all
9	intact	51.71	1663417	1681800	18384	-	-	-	27% coverage with Salmonella phage SEN34, and Aeromonas phage vb_AsoM_yong	insA, insB, transposon-related proteins	all
10	questionable	49.52	1776881	1788147	11267	-	-	-	29% coverage with Escherichia phage Rac-SA53	multiple copies of IS600, transposases	missing from 1617
11	incomplete	49.8	1790500	1795437	4938	-	-	-	25-26% coverage with Enterobacteria phage Sf6, Shigella phage SfII and Salmonella phage SEN22	IS600, transposases	all
12	questionable	49.45	1842457	1860283	17827	1843424	-	16860	42% coverage with Escherichia coli Stx2-converting phages	InsN, InsO transposases, DNA methylase	all
13	incomplete	50.83	1959603	1971754	12152	-	-	-	low coverage with enterobacterial phage sequences	vitamin B12 ABC transporter, insC, insD transposases	missing from 1617
14	intact	48.94	2244167	2254797	10631	2243868	2255096	11229	21% coverage with lamboid phages	IS600, insB	missing from 1617
15	intact	49.54	2267376	2295248	27873	-	2295586	28211	14-17% coverage with lambdoid phages	attL-attR regions and transposases, manganase ABC transporter	all
16	intact	50.41	2316900	2335130	18231	2317223	2330904	13682	46-53% coverage with Stx1-converting phages	the Stx prophage	all
17	questionable	50.66	2588036	2594365	6330	-	-	-	24% coverage with Escherichia phage Rac-SA53, 21% coverage with Stx2-converting phages		all
18	intact	50.1	2598218	2606396	8179	2597919	2630570	32652	low coverage with enterobacterial phage sequences	InsB, InsC, InsD, IS600	missing from 1617
19	questionable	48.36	2606864	2629783	22920	-	2630570	32652	low coverage with enterobacterial phage sequences	overlap with the previous one	missing from 1617
20	incomplete	53.62	2686657	2692372	5716	-	-	-	low coverage with enterobacterial phage sequences	InsB	all
21	questionable	50.38	2818289	2836137	17849	-	-	-	low coverage with enterobacterial phage sequences	InsB, invasion plasmid antigen internalin
22	questionable	50.29	2889905	2903405	13501	-	-	-	low coverage with enterobacterial phage sequences	InsB, phage structural proteins, housekeeping genes	all
23	intact	50.79	2918924	2957057	38134	-	2957291	38368	low coverage with enterobacterial phage sequences	integrase, transposon-related elements	all
24	intact	49.61	3053254	3066716	13463	-	-	-	low coverage with enterobacterial phage sequences	IS600, housekeeping genes	all
25	incomplete	52.15	3213091	3223019	9929	3213067	-	9953	low coverage with enterobacterial phage sequences	transposon-related elements, copper resistance transcriptional regulator	all
26	intact	48.93	3766679	3798672	31994	3766227	3799705	33479	low coverage with enterobacterial phage sequences	InsB, InsD	all
27	incomplete	52.48	3854863	3862836	7974	-	3863135	8273	low coverage with enterobacterial phage sequences	InsB, exoribonuclease	missing from 1617
					391581
*These were explored with the blastn algorithm, restricted to viruses (taxid: 10239)
**For complete genomes, see Table 1
